# Supplementary material for: Antitumor Activity of Isalpinin from Paphiopedilum dianthum on Non-Small Cell Lung Cancer Cell Lines
Source: Molecules. 2025 Jun 27;30(13):2762. doi: 10.3390/molecules30132762 (PMC12251045; doi:10.3390/molecules30132762)
Supplement: Supplementary file 1 [file molecules-30-02762-s001.zip]

Archive with 1 entries (1 files):
- molecules-3667673-supplementary.pdf
